# Supplementary material for: DNA Methylation and Gene Expression of the Cysteinyl Leukotriene Receptors as a Prognostic and Metastatic Factor for Colorectal Cancer Patients
Source: Int J Mol Sci. 2023 Feb 8;24(4):3409. doi: 10.3390/ijms24043409 (PMC9963074; doi:10.3390/ijms24043409)
Supplement: Supplementary file 1 [file ijms-24-03409-s001.zip]

Archive with 3 entries (3 files):
- Supplementary Figures-19-01-2022.docx
- Supplementary Table 1-19-01-2022.csv
- Supplementary Table 2-19-01-2022.docx
