# Supplementary material for: DNA Methylation and Gene Expression of the Cysteinyl Leukotriene Receptors as a Prognostic and Metastatic Factor for Colorectal Cancer Patients
Source: Int J Mol Sci. 2023 Feb 8;24(4):3409. doi: 10.3390/ijms24043409 (PMC9963074; doi:10.3390/ijms24043409)
Supplement: Supplementary file 1 [file ijms-24-03409-s001.zip › Supplementary Table 1-19-01-2022.csv]

Genes	GSM2062351	GSM2062352	GSM2062353	GSM2062354	GSM2062355	GSM2062356	GSM2062357	GSM2062358	GSM2062359	GSM2062360	GSM2062361	GSM2062362	GSM2062363	GSM2062323	GSM2062324	GSM2062325	GSM2062326	GSM2062327	GSM2062328	GSM2062329	GSM2062330	GSM2062331	GSM2062332	GSM2062333	GSM2062334	GSM2062335	GSM2062336	GSM2062337	GSM2062338	GSM2062339	GSM2062340	GSM2062341	GSM2062342	GSM2062343	GSM2062344	GSM2062345	GSM2062346	GSM2062347	GSM2062348	GSM2062349	GSM2062350
Samples	Adjacent Normal	Adjacent Normal	Adjacent Normal	Adjacent Normal	Adjacent Normal	Adjacent Normal	Adjacent Normal	Adjacent Normal	Adjacent Normal	Adjacent Normal	Adjacent Normal	Adjacent Normal	Adjacent Normal	Primary Tumor	Primary Tumor	Primary Tumor	Primary Tumor	Primary Tumor	Primary Tumor	Primary Tumor	Primary Tumor	Primary Tumor	Primary Tumor	Primary Tumor	Primary Tumor	Primary Tumor	Primary Tumor	Primary Tumor	Primary Tumor	Primary Tumor	Metastasis	Metastasis	Metastasis	Metastasis	Metastasis	Metastasis	Metastasis	Metastasis	Metastasis	Metastasis	Metastasis
RAB2A	5.109239129	5.10334431	4.219610616	5.464846321	5.764220875	5.621734792	4.724246303	5.575282829	6.290234341	5.979464957	5.826176824	5.321648868	4.499546741	7.167363342	6.122392184	6.602262972	6.821738054	6.425828074	6.557300153	7.558348692	6.288813901	7.8123535	7.135447551	7.797319529	5.821391364	7.672759968	7.089697714	7.15453035	6.1819783	6.315377407	7.41590544	7.32356876	6.635263074	8.650742459	7.393667339	5.406082085	7.221919522	6.503842493	6.664322696	6.896820754	6.952148306
RPS11	7.15908085	6.844950509	5.275050406	7.371647651	7.035896293	6.00306736	4.801454001	5.694251766	5.717751659	6.480733022	6.227412177	5.184172536	5.099910547	7.465139644	8.24251836	7.546717229	8.700467626	8.112953311	8.662737587	7.817976409	7.147223044	8.072617457	8.13352088	8.359703038	7.196878964	8.232285329	8.274214646	7.405321853	7.758318753	8.513862677	7.492687416	8.259425006	8.463615657	8.607757632	7.786822986	6.495739555	8.181014811	7.602772975	8.308082741	8.180749382	8.043551367
SMNDC1	5.555763331	4.510801	3.942939514	4.586255334	4.792617661	4.366294171	4.666611292	6.200743456	5.667829395	6.147222996	5.46657898	4.239494445	3.70322906	6.35111944	4.814095771	6.870080058	7.503118894	5.023146134	6.638751018	7.701608826	5.564090189	6.406514971	5.808964983	8.055747971	4.728656124	7.872701299	7.994842248	6.84501432	5.757626216	6.778531311	6.808229782	7.739825626	8.098474588	7.306216954	7.58166134	6.047839072	6.716266295	8.370781328	6.841483799	6.797598383	7.88052167
RPS17	10.41142735	9.622427559	9.203718223	10.70719348	10.09598519	9.228483936	7.161520938	7.585412252	7.19040282	7.564338615	7.331911002	7.040044425	6.539456667	11.23672608	11.14650561	11.1878204	12.44993017	11.01111166	10.99122915	11.89291284	10.48154596	10.81952096	11.18343567	11.38577297	11.7080688	11.7326867	11.75097628	11.27392204	11.14653634	11.31538803	10.21462361	11.50910944	10.95556964	11.28016475	11.35777662	10.22184794	11.60110062	11.05616456	11.39395162	11.4258971	11.58436486
CD44	5.527227315	6.08770876	5.973008225	7.101825106	6.300434219	4.571492738	5.149795148	4.431093353	4.757822283	5.090893421	4.536181684	4.573878411	4.612080316	10.09581241	7.696423364	9.541784119	9.672155476	6.215706613	7.396684714	8.749860381	6.5860864	7.61800546	8.253261877	8.877449327	6.201439548	9.329338761	9.092840091	8.302033546	8.050399362	8.367724345	7.643303109	8.914142385	9.420578152	8.51692818	9.213805816	6.682697338	7.950453606	7.35829507	6.852299248	8.428814535	9.055766707
DLG1	7.253077166	7.076759785	6.532388187	8.034338861	7.519345402	5.403822106	5.241113333	7.953252979	8.235555002	8.630342935	8.000024258	7.034514625	7.458202161	9.299690634	7.48630957	8.033909213	8.536614928	7.652071223	7.219733951	8.835810443	7.631476588	8.762295678	8.44505715	8.919768593	7.469676321	9.055553116	8.900608671	8.239546418	7.71384856	8.025833869	7.997465055	9.26030799	8.963548405	8.542825164	9.985703948	8.464053922	9.003635921	8.688863673	8.047257172	8.344373981	8.53440452
ACTR3	4.211476437	4.820351535	4.261833275	4.107492511	4.929637107	4.240982081	4.329223299	4.797313109	5.892616524	4.766169449	6.73367517	4.981308582	4.548898685	6.811554905	5.686598019	7.205985494	6.995870654	4.551185074	5.881481563	7.299495616	4.087216632	6.786860324	6.544855134	7.232707642	5.563937182	7.672548203	7.160533549	6.113615732	5.773752732	6.629246057	5.708086604	7.279559817	7.80503955	7.177243021	8.23011577	6.235422729	7.311423192	7.716903994	4.713795784	6.727058728	6.913753289
RAE1	6.301276473	5.934324366	6.079883996	6.406444262	6.947401679	5.68423758	5.799351114	6.965616281	5.393594188	6.009204864	6.791574652	5.123520803	6.823777245	8.369324457	7.298465063	7.379951949	7.629841345	7.87635824	8.798091879	7.814428258	6.622397367	7.818634561	8.073478487	8.357848713	8.418893412	7.719072755	7.035463509	7.0016217	7.67651799	7.752086539	8.807421151	8.071541411	6.833547041	7.386365581	8.864783035	9.11048876	8.072658186	8.179462507	7.899535488	8.096094674	7.349826262
ATRX	3.900098108	4.253256342	5.277063935	5.136068135	4.755911008	4.235271671	3.979997212	3.945371935	3.965098059	5.110952036	4.315167032	4.821530223	4.182741066	6.458073882	5.389535972	6.352048394	6.411263221	6.256209996	6.871968537	6.610273234	5.151599001	7.507048213	5.89805024	7.331744544	4.979023821	7.460493748	7.216198198	6.756969254	5.719372773	6.967780094	6.738135286	7.543330608	6.921001015	6.299381424	7.645017031	6.777078472	6.790689901	7.433962233	5.595860175	6.514221181	6.526909832
CNBP	6.825056549	5.252843626	5.938138484	5.335720737	5.503628839	4.724658769	4.975169354	6.591811136	6.238621829	6.507418508	7.086746958	5.70564692	5.489661945	9.526124312	6.861555938	7.827692873	7.454813474	5.912579711	7.36928281	7.981681996	6.817442603	8.03364636	7.902381461	8.144589392	6.092872911	8.160505469	7.512514406	6.793432983	7.067123517	6.436516904	7.773356475	7.938005676	7.770798684	8.212131706	7.323215372	6.999356269	7.970601082	8.341342297	6.686108633	8.232469784	8.242048255
COX7A2L	8.416634618	8.306405192	5.708483352	8.283744988	8.124795399	6.291991799	5.410970803	6.761383064	7.399889906	7.524448183	7.094124485	6.807974609	6.736383638	9.321607528	7.382498751	8.802082522	9.120754517	8.663930856	8.74816493	9.40755495	7.920512854	9.022230676	8.594336613	9.315519293	7.750893394	9.067706351	9.070580679	8.694512522	8.273457149	8.626147845	8.827327774	9.185781141	9.217037444	9.559181778	9.607799707	8.579369485	9.511818416	9.938683386	8.249566961	9.138804914	9.266546565
CNPY2	7.898874245	6.145250465	7.015300588	7.452828405	7.835970529	5.99982875	5.076690949	5.103760239	5.195297301	6.191276969	5.763629887	6.357979769	5.647972728	8.259109292	7.013456368	8.620573075	9.130807191	8.035685503	8.090191504	9.361431813	6.592217538	8.822091762	8.529666963	8.127467239	6.430120265	8.315855444	8.474290765	7.866980068	6.995207201	8.21010158	8.078434219	7.693061497	8.637901392	8.034752823	8.259946455	7.970649356	8.110366466	8.530001441	7.499959434	9.294119192	9.031480096
ATP5F1	7.605182379	8.132105538	6.601020801	8.041857443	8.192909126	5.879933742	4.632845936	7.261035682	8.35549117	6.698270006	7.521712738	5.981127371	6.149242125	9.38527481	6.924750645	9.566938234	10.26235064	7.104951917	8.267540326	9.758638346	7.078477796	9.105378027	9.159627163	9.392461006	6.593334923	9.183539482	8.414330718	8.969760381	7.262594317	8.581947818	7.812411124	9.915864616	9.128115663	9.155394304	9.151712729	6.138928044	9.139400488	8.438744048	7.910847625	9.279908729	8.964161343
NBN	3.584961023	3.859252029	3.73040347	3.594136805	3.530756873	3.892649247	3.7531811	3.732249503	3.531066959	3.737357545	3.506423491	3.439050462	3.365608607	5.070924222	3.987315794	4.902545388	5.649098821	4.571507716	4.104661433	6.354819455	3.939370758	6.268898979	4.466038157	4.928587654	3.75700534	5.034967204	4.162104552	4.479906152	4.350194073	3.915026838	5.859998767	4.302435665	6.851684607	5.780649498	5.51516938	4.213301089	4.502363882	4.403668694	4.642779005	4.780625502	4.466432504
RPL10A	7.849404422	7.601305141	6.798292416	7.808194503	7.862797044	6.570827426	6.024843023	5.076931742	5.957641574	5.123446936	5.776585687	4.752320087	4.675099568	8.74813431	9.703907649	9.314951166	9.985999642	8.362369418	8.935351776	9.930772698	8.118160363	9.477009383	8.357330932	9.207375518	8.266630683	9.198938392	9.603224641	8.520131874	8.927309895	9.279884649	7.703512604	9.216684843	9.488303225	9.205796702	8.702151024	7.782516554	9.429839399	9.741493982	8.424367699	10.86237873	8.938324708
DECR1	5.928376415	6.410911295	5.664562669	6.167137059	6.149821235	5.721283677	5.207010466	5.094204914	6.826515583	6.544669931	5.845560661	4.998898759	5.616734483	7.444393551	6.792428645	7.339409428	6.649602155	7.55865511	6.903967294	7.211279779	6.463877448	7.413093129	7.10023753	7.33460449	6.633887157	7.151534933	6.07148836	7.516024574	6.700236315	6.858913443	7.6622038	6.604439633	6.86988889	7.256326204	7.341297462	6.229134297	7.182552698	5.874273605	6.441890783	7.11672722	6.485658409
U2SURP	4.908732738	7.92279854	4.789434655	5.245910599	5.290465562	5.800873618	5.25711567	7.577378819	5.979871799	5.414935804	4.490991766	4.577977214	4.798438413	9.354075661	5.668555435	8.040443894	7.561569554	6.44057066	6.631474624	7.45226531	5.761288164	8.754676171	8.064241625	8.079541336	5.721458927	8.188539488	7.702960734	7.884023383	7.218687012	6.367651112	8.335000776	8.480339873	7.969072365	6.895743423	7.195852503	8.638196292	7.741653948	7.362358801	6.869252289	7.532476695	7.948489505
IRAK1	9.572322291	9.591383836	8.022966685	9.049624868	9.166631471	7.510336697	3.815729058	8.257221535	8.49193762	8.506792941	8.241045944	7.951845436	7.825898983	10.0052463	10.41000611	9.997844505	10.11921996	8.938811561	10.42287648	9.541798834	9.468649342	10.56324996	9.780990209	10.52301654	9.908844948	9.803273407	9.89600756	10.3847069	10.94946375	9.868304204	10.09280658	10.168957	9.302042947	9.532123074	10.39328146	9.512601604	9.945844662	10.02590622	8.657630249	10.36019777	10.29935882
RPS18	10.8275968	10.65999122	10.1296044	11.19974361	11.28829858	9.670477451	7.745700369	6.987082436	8.141170227	8.36200497	8.424353442	7.318109006	7.493107682	12.33500769	12.08762592	12.37063253	12.89833597	11.92287887	12.25400805	12.17886054	11.52424869	12.44990838	11.92060482	12.29452385	11.37002165	12.20060223	12.26981604	11.48628317	11.53396008	12.16217013	11.48878236	11.83397816	12.54416808	12.37881858	11.46382529	11.23246779	12.41599681	12.00132292	12.24961758	13.00808877	12.20060223
TMSB10	11.53507	11.86676	10.97273	11.70483	11.37531	10.04298	8.505456	8.717018	11.00047	10.05674	9.607702	9.256419	8.939444	11.37976	11.84187	12.79242	11.38454	11.07554	11.70863	12.22089	11.52682	11.35817	11.68792	12.53373	11.16589	11.99866	11.89794	11.1763	11.72503	12.24536	12.2682	12.09922	12.53572	12.65242	11.14634	11.71764	11.86152	11.83554	10.55373	11.81287	12.25216
HSD17B10	7.682491497	6.64148042	7.162474163	7.281358469	7.313875996	5.895440911	6.12426883	5.513528712	5.807554742	6.088585638	6.642449598	6.611524275	6.397216469	7.636828161	8.608676393	7.636080606	7.852908659	7.418636156	8.604580513	7.076195639	7.315528009	8.090047675	7.617223818	8.467469147	7.803166511	7.846107902	8.020944925	7.438875378	6.89032598	8.350957111	7.381140476	8.246656095	7.409700059	7.682896545	8.112077415	7.28144812	7.653725571	8.065504384	7.182425903	7.757677722	7.617853547
G3BP1	5.660546236	5.667692657	4.645670607	5.139046806	5.463855355	3.937733542	4.398106661	4.80324374	4.895267815	3.969151544	4.955601749	4.348689577	4.192516026	6.997882061	5.333143519	6.911317977	7.315550832	6.369778524	7.373203025	7.45004497	4.977790478	7.192779677	6.567829897	7.747942822	5.342339382	7.753611232	7.40500621	6.674674199	6.405648191	6.501345096	6.946894526	6.316860641	7.566254123	7.301138905	7.986783142	6.10781595	6.374810893	6.542081739	6.652837804	6.526922513	7.870805492
GALNT3	6.396138321	6.546856273	5.477157369	7.685614179	7.363241224	5.924875952	6.347840145	6.90036395	8.247022293	8.13856294	6.900637359	6.546803064	5.712166211	9.220378896	6.938428142	8.272946395	8.731867076	7.896548782	8.311663478	9.184073867	7.320331998	9.126684303	8.837193583	8.783379066	7.377986397	9.655118661	9.9319978	9.036552907	7.705046329	8.207926	8.058555185	9.391103904	9.672885635	9.485674052	9.173935388	7.697752652	10.35762134	9.753943557	8.182859956	8.889428225	9.613184422
CCDC59	5.147649	5.943366	5.47071	5.213273	5.332271	4.478865	3.313117	4.41921	5.676709	6.095495	4.824847	4.694175	4.261425	7.417756	5.795332	6.788926	7.51139	6.738386	6.524394	5.400478	5.741244	7.650248	7.058606	7.342375	5.373903	7.692169	8.015101	6.861294	6.777617	6.554588	6.835641	6.936947	7.475709	7.8313	6.584057	5.11305	6.631419	7.086141	6.544483	7.003299	7.756726
RBM15	6.339102	8.441088	7.105259	6.814191	8.684904	6.98117	7.934704	8.315953	8.212034	9.185458	9.062304	7.587335	7.541194	10.17051	8.378287	10.51955	10.40058	9.311169	9.702839	10.21567	8.591633	9.581117	9.966012	10.06161	7.558073	9.543704	9.424837	9.964731	9.978667	8.446239	10.32842	10.19926	10.09491	9.686896	9.556701	9.174408	10.19731	9.709051	10.11418	9.809426	10.31085
SUMO1	8.16353393	7.676698605	6.945609315	7.751113907	7.980873926	6.333550315	5.24158754	8.208292935	8.404856363	8.571892265	8.574483225	7.965387846	7.652523158	8.650734291	8.361304955	8.948318505	9.432293177	7.838531895	8.798101787	9.134778995	7.189555682	9.331120579	9.463967746	9.622668935	8.270018793	9.214940072	9.130617949	9.1592699	8.680232045	9.163019036	9.479958944	8.959431598	8.674851934	9.641987059	9.271485966	8.109800291	9.173163211	9.058528741	8.857402151	8.597667699	8.98964964
TOMM20	4.480789512	4.188780954	4.223941478	4.340614181	4.249438308	4.191408935	4.152980354	3.667355242	3.953897787	4.175983008	4.583422413	4.167574504	4.120448624	6.926523456	4.412130505	5.84012096	7.030064671	4.285586724	5.367056591	5.560501661	4.251764293	5.834696568	4.948702271	5.747555462	4.218995561	6.414653946	5.59382018	5.485640269	5.313690994	5.252576092	5.704114001	5.763974369	5.804669048	5.125153966	5.591519678	4.723845306	6.13894404	6.317693118	5.099206983	5.902701259	5.953721142
MBNL2	6.025092561	4.018628391	5.452513592	5.639749626	6.424685042	5.807229188	5.834889072	6.096026922	6.461447597	6.943748572	6.907736828	6.751663932	5.132044094	7.303306482	7.417911333	6.938428142	7.95053403	7.610642911	7.090084689	8.005536078	7.36567275	7.336448294	7.550371718	7.398209811	6.182895049	8.500475567	8.845520395	8.311447648	5.398550657	7.14487138	7.221277628	8.291148703	7.692262708	7.814535254	8.210768219	8.295436586	8.661033724	5.504008979	7.141227306	7.118071114	6.128095669
ADD3	6.783909397	6.061681756	5.956985297	7.082839862	7.030887553	5.953477144	5.273739138	6.249955455	6.763605502	6.630551109	6.98440301	6.32378227	4.655161961	8.459544896	7.300289029	10.20370754	10.28740648	8.213345172	7.422135557	8.281782646	6.958448065	8.75782656	8.02629713	8.568052723	7.132827366	9.267175317	9.931430839	9.530950178	7.779737575	8.497732203	8.14164559	10.85598177	9.918009849	9.194959708	9.203343026	7.673959699	9.715362322	10.75298774	8.972229732	8.780802057	9.52683451
RPL19	8.597298143	9.109417822	7.944636541	9.38758069	9.240271723	7.601891228	5.734125148	5.605544194	7.338977611	7.455793232	7.512979438	6.448939747	6.453149241	10.76187114	9.915122528	10.12724801	10.66577359	9.679685124	11.07948126	9.935916072	9.620057147	10.28904893	9.201035472	10.73417451	9.313978472	10.29937429	10.66099971	9.393214968	8.925745166	10.28831349	9.944599215	9.798812844	10.63930027	10.27517303	9.99590668	9.537540137	10.43521132	10.68821999	10.10408321	11.58417327	10.47993538
POLR1C	5.479934227	7.045096128	6.21806552	6.570998816	6.809902457	6.555657097	5.793318575	4.143471361	4.905103068	4.979115357	5.435107137	4.750772588	5.372010015	8.70157565	7.048227341	8.291952236	7.685589133	7.13731363	7.342218832	8.204523354	6.354289876	8.943464937	7.438914362	7.820032857	6.723137918	7.658458314	7.527033616	7.088110915	7.297815116	7.456568351	8.272204386	7.715787761	8.607406369	8.495461252	10.00177341	7.487623012	7.377632137	7.736637301	7.13198241	9.181453254	7.776767895
GPSM2	5.017695	4.637326	4.099795	5.195438	5.377345	4.531306	4.296146	4.585021	5.111509	4.477431	4.888142	5.157652	4.743111	8.472349	6.624439	7.989441	7.974921	5.997412	6.68238	7.699243	5.631461	8.429483	6.540123	8.133545	5.289394	7.25528	7.169138	6.901522	6.333331	5.896085	6.87359	8.019441	7.53451	6.372242	6.304277	6.805299	8.016249	8.353171	6.325353	7.139578	6.402541
S100P	7.292952743	5.943686852	7.379865642	8.117973696	8.838851551	7.477094837	7.59398695	8.692089692	8.359383094	9.000827424	9.909265509	8.258069595	7.599364749	10.57684885	11.06081359	11.9834277	10.84518647	8.583112356	8.536339963	10.72871825	10.62014813	9.655348002	11.62978822	10.75546245	9.936689444	11.32307916	11.52702838	11.84014361	9.91337944	9.926177227	7.55056239	10.38686061	9.666111	9.947846552	8.326719746	10.01227702	11.2951862	9.514901817	7.940437163	11.72930343	11.21755404
MRPS35	7.598902	6.377827	6.393999	6.633249	7.02572	5.457822	6.037313	6.240542	6.412803	6.522234	5.908254	5.326755	5.690927	7.736263	6.811418	8.141682	8.16001	7.087219	7.409187	8.501675	6.612276	8.607525	7.653991	7.658294	6.58589	8.493708	8.398547	7.931565	7.459562	7.105929	7.120666	7.839689	8.498701	8.865834	6.968116	6.484434	8.246176	6.758387	7.294699	8.052642	8.59099
PAIP1	5.03544601	5.494271942	6.095779285	5.509503488	5.379910129	4.86327883	5.161905897	5.403520454	5.446727154	5.921788842	5.164126265	5.804954908	5.462046436	7.165717007	6.568273071	7.139606132	8.023542654	6.700866398	6.921777787	7.673083692	6.105925533	6.925243926	6.449832445	8.213904835	6.674798616	8.00779855	7.923400524	7.473782636	6.707685207	7.320857066	7.32142567	7.361148401	7.225243775	6.931490305	8.073061101	6.495977358	8.38665473	7.891047823	6.8608878	6.997930611	6.951901571
NSMCE4A	4.728483	5.346095	5.244185	6.887846	6.401262	4.459279	5.138659	5.684934	6.156342	6.032838	5.513669	5.25869	5.044105	7.277185	5.636766	8.183052	8.318783	6.888825	6.886202	7.331393	5.619958	7.129769	6.443764	7.334841	5.869572	7.390607	7.956854	7.546079	6.461532	6.786458	6.690359	8.605629	8.026997	7.568216	7.070182	6.973086	7.611032	8.24763	6.424879	7.321626	8.18204
TRIB3	6.625432	6.281973	6.42251	7.094875	6.20852	5.903427	6.553436	6.445807	6.525269	6.796098	7.032756	6.642714	6.331226	8.496427	8.380707	8.61311	8.157135	7.957613	7.892328	9.0607	8.390131	8.743335	7.123011	9.256312	9.677981	8.93433	8.234588	7.561339	7.411214	7.250571	8.774242	8.82069	8.122774	7.466437	6.770055	10.53076	9.63051	8.055234	8.925884	8.478997	8.832276
SEC23B	5.756532232	3.767241484	3.674289686	5.098018134	5.169212433	3.210332183	3.94878418	4.263862725	5.763615906	5.308429892	4.700203651	4.272141343	4.020553116	5.758800831	4.949052823	6.109054758	6.734603395	5.567083856	5.069726334	6.516063865	5.051169032	6.684936706	4.93622463	6.298832544	4.968605047	6.718740487	5.697551938	6.488078639	4.310614075	6.050111618	6.008555299	6.707719134	5.626964012	5.550882979	6.373641361	5.504530256	6.657671606	6.456726596	5.723004632	5.499730854	6.448196524
FNBP1L	5.542517	4.226773	4.624786	4.993175	5.700623	4.186879	4.184778	5.442848	3.904019	6.141826	4.568381	4.636125	4.206175	8.566599	5.763366	7.905224	8.884447	6.802034	6.660683	7.919756	6.335983	7.532367	7.442585	7.832151	6.125823	8.062271	7.923798	8.022919	6.224601	7.443903	7.258246	8.3894	6.941503	7.0171	6.82173	6.576345	8.075257	8.002404	7.189723	7.497516	6.631792
CCNB1	5.489716	4.787161	5.089704	4.526052	4.796059	4.448352	4.603487	3.976048	4.146999	4.541493	4.972178	4.911188	4.939341	5.983964	4.861136	7.358201	5.969771	4.894566	6.073355	7.884105	4.895575	6.777842	5.633918	8.304034	6.193113	6.491007	6.604693	5.914317	6.4316	5.058802	4.657964	6.470296	7.786921	8.148031	7.841843	4.963404	6.056724	7.197184	5.849072	6.109428	8.098031
TIA1	5.919098421	5.92133561	5.254314359	6.884046896	6.16772338	4.908731676	4.195666618	5.469078128	4.382226042	6.52568455	3.830069681	5.829387551	4.047035303	7.271700287	7.052860526	7.635904884	8.373595934	7.403281839	6.469592778	9.4616052	6.23169513	7.727830444	7.309943104	8.012656486	5.094218159	7.954430202	7.950323267	8.512937063	6.399880901	8.120670901	7.288646758	9.147391031	7.613787842	7.979711763	8.140530426	6.130135964	8.256286863	8.707478403	7.855227453	7.772268494	6.85133602
SPTLC1	8.663671322	6.50259524	5.461560678	7.145783496	6.647179187	5.709738881	4.621049784	7.124070433	8.67058275	7.438080952	7.934738916	7.092749808	6.802143135	9.177052013	6.936814722	8.419643433	8.260357575	7.214051214	7.72829702	8.397968198	6.796008586	8.565140944	8.331453591	8.030607952	6.64234215	8.505012631	8.814412704	8.594328265	7.251731939	7.558613165	7.70942708	7.480767969	9.411035184	9.303670127	8.796377391	7.619771071	8.80476114	8.529977915	7.816402883	8.09933405	9.428467724
TRIM33	5.524004676	5.471153539	4.72317349	6.14126929	6.457580602	5.34720883	5.271033837	5.5948971	6.241373184	5.747957455	6.010020002	5.313410467	5.476015545	7.049953186	5.186276552	7.484267408	7.967129533	6.395176248	7.336729988	8.151487663	4.831372744	7.500923617	6.585836066	7.059104801	5.711962427	6.931052074	7.021867454	7.373116148	6.418791984	6.911263569	6.805162588	7.830378498	7.322118766	6.652216354	7.224390857	6.306896268	8.091614131	7.673882782	6.829520228	7.028580119	6.222742716
HMGB3	5.463886419	6.527479089	6.062582735	5.486514465	6.208152067	5.080675841	4.79781625	5.253354486	6.137044473	5.904245227	4.677625256	5.333301272	5.287016206	7.251841464	6.235192718	7.249577961	6.506983584	6.460668501	6.984730794	5.831678986	6.32015592	8.386109545	6.298717704	8.144922507	6.078082009	6.943728982	6.628586282	7.082892769	6.598418617	7.551907423	7.548876002	6.61273957	7.398128598	6.904955832	8.091359358	7.434952688	6.587728446	8.072618889	6.03055319	6.86737469	7.504238507
TOPBP1	6.41735739	6.459337962	6.69443955	5.550181829	6.487104025	5.45444188	5.486049838	5.360331766	6.361063101	5.952461325	6.345701102	5.501514828	4.987618946	7.897707533	5.850145079	7.285557245	8.246371812	5.474523508	7.900954182	7.705090945	5.426661094	8.513111286	6.901254006	8.195389448	6.190300699	7.66927567	8.141403317	7.582805888	6.904443233	6.118197753	6.678103112	8.228308287	8.283334916	7.900980419	7.599654378	6.346579505	7.827014197	8.1388153	6.885756767	7.473276567	8.588387026
PAPOLA	4.744158749	4.121321443	3.684279097	3.883717922	5.091226462	3.800801388	3.824735718	4.029176354	4.415452003	4.816195881	4.635427819	3.39164078	4.155892215	6.011639753	4.753351565	5.6983624	7.756761152	5.631386238	5.938026009	7.415424232	6.146504926	6.386706028	6.800267353	7.209601593	5.206125637	6.08010112	7.031797678	5.756035438	5.873712684	5.873744368	6.548780287	6.589285316	6.563906002	6.536677268	7.325224383	3.862058061	6.587251386	5.985081047	4.813212079	6.583875885	6.423529138
NDUFAB1	6.548726718	6.284936837	5.444106623	6.114363868	6.925336327	5.306528792	3.483109629	4.847447339	6.266765314	5.770866524	6.023113051	5.683621811	5.60532003	6.530044401	6.17442159	7.308578688	6.943302908	6.356905372	6.83933892	6.832995507	6.591717796	7.148478365	6.870214954	7.452712275	6.231547216	7.256006218	7.354349505	7.316268358	6.508024275	6.634282857	6.467919158	6.62049558	7.370918449	7.966762231	7.388733107	6.192504947	7.140284908	6.741425204	6.574629318	6.961948937	7.820278238
COX6C	8.208967038	6.788315872	6.705527727	7.208756937	8.086069432	6.430839057	4.620873411	6.062279415	8.170377081	7.822105986	7.505229155	6.6942286	6.390304578	8.215081216	6.815748541	8.388530859	8.603172567	8.501828305	8.502675119	9.586807436	6.885211681	9.371926194	9.80548123	9.158608989	7.08472994	8.783753294	9.294308549	9.408993971	7.852062003	7.426911669	8.520372514	8.60903593	8.178630259	9.302190279	8.893678591	7.418664127	8.618469924	8.406422488	8.101035507	8.859218473	8.640353454
MET	6.585606562	5.984229148	4.851106748	6.457893761	6.617903491	5.280851843	6.146550934	6.21291647	6.134653825	6.76523174	6.746374745	4.910676279	4.434788543	8.672312704	8.924010672	8.89694585	9.317624143	7.684408703	8.376111522	8.037241312	7.56462524	9.013114777	8.191136216	9.628971435	6.345196138	9.798408371	9.425638095	8.66150007	8.060750087	8.045953893	7.86881611	8.028621	9.100903489	7.49066828	7.65190321	7.594079137	8.756483442	9.285721257	7.978051669	6.869023691	9.161319975
SOX4	4.51327648	3.758777502	3.855531165	3.949694894	3.539845293	3.574263882	3.799606502	3.506787438	3.326650566	4.153839016	3.601402114	3.66924775	3.508962782	6.515890504	4.076035482	4.7932515	7.197602855	4.824865181	4.615722569	6.674421082	4.12033374	5.797429158	4.801098772	6.124769088	4.427836856	7.422639175	6.625746315	5.500719708	4.369416021	5.533145486	4.925327895	5.523693634	4.394672435	6.160746347	6.216948001	6.22194682	5.552095461	6.960243806	4.456291641	5.99967643	4.395694286
OSBPL8	4.396384847	3.901321369	4.074745238	3.61593393	4.285245422	3.9176135	3.863700685	6.005438766	5.31368565	5.234097886	4.757386109	4.302416251	3.771836161	6.45178642	6.624154299	6.713459783	7.950441007	6.259680855	6.740292325	8.517353651	5.609077194	7.002792641	6.897853965	7.346269566	5.225970339	8.227501095	8.331038636	7.185676047	6.471264712	6.861271186	6.264377793	7.442248371	8.877795282	7.659706215	7.78303537	5.622908584	7.113077429	8.365412308	6.835255461	6.243233516	6.783364074
TNS3	6.868392	7.790069	6.391375	7.252995	7.122288	6.536076	4.695295	9.695863	9.020038	7.72089	8.742736	8.730648	8.059607	9.497106	8.213453	8.505667	8.62186	8.436961	8.859489	8.192692	7.815168	8.364445	9.364434	8.809673	8.037334	8.684031	9.159139	9.04956	7.970744	8.534454	8.560505	10.41123	8.811803	8.023905	8.211979	9.702948	9.711826	10.388	9.226698	8.118971	8.768482
EIF3B	6.986789931	8.258987595	7.534509153	7.524469066	7.308114831	6.871383928	7.229661813	6.304296971	7.346398579	6.558644298	5.371382434	6.449733896	6.289782131	8.594745835	7.83855368	7.960473213	7.690028383	7.658908968	8.746342738	8.273450852	7.274094854	8.479103644	8.334908686	8.179866357	6.684593996	7.866602632	7.569754571	7.395389314	8.366707045	7.588612528	8.695723008	8.657157339	7.810333622	8.060440438	8.816803219	9.35521169	7.934277108	8.407689241	7.358837184	8.288923702	8.213750452
RPS5	6.961713066	6.692546304	6.694324954	6.976810854	6.86017988	6.213736217	4.210891063	4.986720436	6.080025647	6.19809716	5.685073078	6.2173379	6.106453472	7.715159268	8.440331656	8.476571066	9.428133533	7.072173584	9.208445848	8.936902436	7.31364917	8.49414347	8.322430704	9.273675899	6.656850863	8.812619131	9.695406062	8.229986111	7.914747019	9.457888276	6.860732061	8.334648685	8.811338019	8.073148384	8.025532274	7.916926621	8.907172257	8.714331896	7.999965701	9.803667479	8.873575575
SERINC3	7.172254	4.815633	5.270036	5.13598	5.883061	5.226767	4.243394	6.53528	7.019012	6.372256	6.220727	6.144254	5.647417	7.078839	6.573507	6.747553	6.914736	6.753385	7.025207	7.249274	5.946561	6.914462	7.362084	6.841012	6.226054	8.142536	6.887416	7.310326	6.669318	6.210962	5.83574	7.048929	7.526859	6.495501	7.622228	7.785284	7.621614	7.881379	6.735236	6.720765	7.076087
SRPK1	8.97742966	9.172463026	9.546588041	9.929392823	9.513261938	7.445206779	6.681847419	9.266469884	8.858827317	9.638674073	8.079072483	7.213345085	7.849614689	10.85859293	9.55298104	10.14550462	10.67919725	10.45012263	10.14990638	10.62517151	9.372178008	10.25672945	10.6629429	9.859656542	10.06132517	10.87087764	10.82483659	10.21988991	9.651944403	10.47472364	10.21207068	11.20472611	10.45609112	11.58829559	10.25393001	9.931055543	10.90652705	11.09879024	11.31191805	10.59943292	10.46942056
ANP32E	4.72645	4.16326	4.701134	4.253756	4.585597	4.070503	4.202073	4.138981	3.921834	3.713755	3.550698	3.490049	3.88094	6.121761	4.350198	7.203256	7.052177	4.613625	5.903938	7.933143	4.673264	6.58505	5.130835	6.994306	4.681214	5.779591	4.483729	5.603266	7.056067	5.490257	5.528671	7.014638	8.294797	7.541791	6.84771	4.848387	5.934723	7.684552	5.146556	5.496638	6.137924
MTMR1	6.210150396	5.994038699	5.344421317	6.279089641	5.661511609	5.093188101	5.30203178	5.248959235	6.238059271	6.823865984	5.626321204	5.776702904	6.069215156	7.400485079	6.63486795	7.025492921	6.87846645	6.244511533	7.406804229	6.104435505	6.651950734	7.146379406	6.04557455	7.215450315	6.193280165	7.326006168	7.586254935	7.074293585	7.161835979	6.818974798	7.008023548	7.780920518	7.012693669	6.968081705	7.270520415	7.899792841	7.270213816	7.001503322	5.926484659	7.170101882	6.990211931
SORL1	5.605421922	5.544973639	6.140372112	7.225938185	7.243094257	5.954331173	5.210399709	8.602023775	8.019073583	8.929783603	8.992951863	8.680864365	8.189970702	9.683991134	8.405930716	8.380182508	8.821741837	8.385053963	8.573693514	9.638880586	8.335239703	6.82061276	9.34807877	7.638556941	8.919214637	9.363079655	9.39450355	9.154499897	7.548554353	6.95887668	8.201300814	8.670483975	7.669292012	6.658918841	6.955152142	10.87524797	9.888035935	9.365665911	7.111914089	10.00366465	5.526986228
ARL6IP1	7.297461029	6.848776493	4.813952682	6.080292103	7.684297286	5.168297807	4.81898445	6.004357563	7.776811717	6.185948827	8.423728236	5.542037887	6.280191396	9.610568977	6.309887072	9.924216854	9.120611806	7.238242023	8.052187714	8.985920348	7.139272308	9.026312216	8.697935993	9.416883802	6.174441515	9.477893777	9.327791136	8.959417957	7.878008467	7.027566366	7.763088645	8.58322796	10.0894842	9.330608828	9.810576369	9.06596869	9.116172462	9.86197541	7.284128254	8.800698563	9.496859098
PTCD3	5.551379	6.770364	6.206281	6.01806	6.488516	5.615003	4.962775	5.605544	5.473595	5.69749	5.462044	5.09006	5.882405	7.375059	6.002077	7.965279	7.413869	6.005731	7.214639	8.378458	6.239154	7.640702	7.219792	7.797572	6.314019	7.745149	7.585005	6.84627	6.107746	6.944268	7.931922	7.282211	7.648311	7.809354	7.885761	6.533955	7.616172	8.262816	6.979598	7.181941	8.057957
HMGN1	6.42417712	7.303454436	5.495598855	7.852054452	7.455728941	3.605971702	4.858034969	6.65248901	5.823748523	6.26148687	6.819522119	5.022819803	4.973840146	8.708783904	6.94939695	8.902043059	8.861453808	7.191833275	7.790362814	9.199777319	5.763650921	9.044824662	8.107068469	8.579726242	5.830955771	8.549304425	7.541092604	7.787068458	7.678711756	7.693564819	8.131603372	8.2793405	8.545217494	8.436614844	8.759450582	7.980048251	8.601780095	9.103943047	5.594785969	9.498097325	8.127108516
RHOT1	5.873679	6.793018	6.56547	6.066951	7.166626	4.846388	5.432424	6.4776	7.178668	7.619686	6.252596	6.356921	6.301494	8.87263	7.439815	8.271076	8.724379	8.699315	9.339237	8.528736	6.192412	8.906937	7.039293	8.463294	6.802883	8.830596	9.677779	9.225824	6.805078	9.115487	7.775924	9.058682	8.171021	7.69337	9.149057	7.865828	8.914657	9.068762	8.97849	8.569431	8.577835
ELOVL5	3.721220057	3.766225918	3.657285275	3.573163871	4.268319608	4.386242217	4.089581516	3.780322677	4.680689489	4.614243022	3.753428953	5.588528677	3.509204439	7.997835942	5.529949992	7.759886901	7.418705672	5.946473917	6.893263646	3.538278609	4.625857163	7.31192018	6.924069091	7.831140766	5.36691528	7.869119025	7.907875602	7.858239279	3.751700401	6.921890215	6.636609494	6.106625069	8.060359327	7.204342462	8.986378452	5.070114107	7.508095124	7.980294015	5.059073434	6.705883627	3.754345175
CHSY1	5.464826956	5.492125308	6.422510107	6.021567238	6.093767014	5.741447059	4.364143191	4.524880385	4.69597545	5.037379132	5.655370567	4.52567622	5.016958698	6.358927034	5.718172071	7.48768261	6.57419437	6.169696823	6.452676477	6.697767072	5.281619324	6.19625072	6.051638662	6.696149454	6.55904489	6.850336542	6.304768199	6.304275834	7.179468075	6.616765596	5.432253241	6.397238789	7.781032614	6.532094799	7.734871252	7.149701406	6.544102763	7.919583452	6.305909466	6.305408534	7.367818364
DARS	8.031369906	7.445041143	7.483997023	7.130095551	7.258845475	7.036453964	6.806858131	6.349316173	6.461622968	6.542807243	6.084355835	6.489149426	6.551238165	8.473035983	8.622205409	8.80332746	8.930908619	8.000072436	8.844914497	9.036280927	7.823357983	8.659732102	9.013192786	9.220828636	8.409366832	8.679644683	8.567054232	8.162532095	8.968958435	8.765777203	8.58933035	9.63353497	8.879128743	9.417131533	8.972912078	8.29349008	10.04924827	9.118789688	8.058540416	8.630235512	8.444984384
RFC3	5.519679382	5.89935068	5.794549907	5.530158978	5.781061785	5.806531728	5.555262252	5.883597627	5.811344558	5.534504743	4.797319043	5.664815699	5.30101739	7.478400436	5.240274655	7.093698448	7.187113258	6.961656546	7.935087041	7.43356715	5.56494123	7.358442141	6.636970077	7.696770352	6.370326636	7.022910154	7.536911386	7.65531679	6.504635198	6.165657203	6.349824266	7.065676404	7.892264093	8.12306049	7.548007145	5.946973022	7.684469025	8.734715723	6.334491801	6.887278074	6.835723344
NGRN	6.100038	4.863146	3.986067	5.926931	6.080307	3.866115	4.088075	5.455658	5.153084	4.878642	5.852227	4.798324	4.729553	8.033734	6.624091	7.21251	8.050272	5.291378	6.042105	7.028399	5.819063	6.631008	7.235601	7.976448	6.080542	7.635399	7.192374	6.296731	6.589371	6.568423	6.68969	6.920544	6.307935	7.384326	8.142211	6.958942	7.738903	8.367168	5.68196	8.065057	8.396948
KIAA1033	5.657741182	5.876828005	5.328196562	6.545498211	5.941550006	5.623979032	5.453496826	6.53866054	6.309072397	6.595736075	5.579702265	5.610747861	5.45658685	7.425372161	6.349063807	7.653279622	7.758480849	7.452293717	7.210858609	8.258494731	7.041490713	7.943128232	6.990131753	7.748573046	6.675226629	8.547520172	8.485172342	7.9993769	6.785297409	7.421940154	7.055172159	7.952431622	8.650615575	7.532579844	7.589185125	6.816406386	7.421745956	8.589202862	7.403546943	6.964400308	7.965039826
DIAPH2	5.41256642	3.900316684	4.489060211	5.236080396	5.126852108	4.686964565	3.988835144	4.41465795	4.227582177	5.202083683	4.771947158	4.93479253	4.966584839	6.883331569	6.268795375	5.534557365	6.462635902	5.342522502	6.474948168	4.810067511	7.239878382	5.584518793	5.927711857	6.071792208	4.990762322	6.46718639	6.856148171	6.566978435	5.442197546	5.830619194	6.068639469	6.561095832	5.284746041	5.238086131	5.747129918	6.521940123	6.920201741	6.654866069	5.628168744	5.858830891	5.529789925
GINS1	4.756422743	5.064019368	5.130270514	5.111175767	5.116708113	4.213329115	4.443699829	4.564704862	4.288684333	4.523659359	4.120526904	4.712183088	4.729093995	5.201351003	4.308709733	6.270253261	5.687200444	6.048872695	7.025783739	6.739102565	4.234469094	6.252908333	5.120055001	6.098928324	5.217741339	5.733532578	5.767883679	5.367927524	4.936899395	5.159717521	6.241385403	6.40187686	6.342263106	5.498399597	6.216654612	5.231517414	6.468969096	7.840427537	5.042092002	6.012484933	6.918040068
PSMA1	6.328543419	6.941284866	6.913256493	7.220508845	7.13824326	6.32345431	5.880928059	6.874959387	8.074012262	6.973761166	7.126364865	6.096658287	6.342960744	8.752899905	7.598753952	8.255192743	8.464540801	7.316484688	8.282309385	8.846220218	7.277806375	8.385899882	7.869562246	8.860990805	7.19027439	9.026508497	8.603122809	8.363762584	7.41712797	7.708447275	8.332670978	9.11778984	8.54298781	8.68040002	8.336870967	7.01083347	8.572816592	8.593945414	7.381691053	8.064621793	8.36750098
STK26	3.530816	3.748139	4.559502	3.391729	4.531513	3.444494	3.574598	3.815665	4.915135	4.66272	3.869531	4.040419	3.642502	5.028573	4.839132	5.085012	4.575479	5.491003	5.470996	6.01487	3.667962	6.125836	4.621299	6.823728	4.950905	6.805557	6.547464	6.347809	5.811932	5.891429	4.880936	5.765181	5.879224	5.479772	6.199061	4.643668	5.6534	6.408003	5.052341	4.017633	5.758105
ACTL6A	4.724570785	4.833142978	4.70071246	3.596936535	4.185256061	4.242744178	3.829995499	4.25969287	4.886183724	4.035040049	4.183633998	4.132525218	4.469018944	8.163890074	6.366171473	7.219531215	7.527360811	5.512185196	7.041823973	7.764233853	4.222571621	7.868463046	7.200958488	8.536301694	6.012919774	8.090355087	7.532272689	7.092991303	6.282165723	6.811391468	6.230828154	7.955376241	7.613914585	7.591736218	7.799484977	6.298988853	7.38427071	7.647215073	6.217525962	6.515219103	7.200368504
ACSL3	4.961194968	6.243604493	5.498841315	6.017700411	6.638911969	5.364708061	5.902519673	6.439681317	6.397163995	7.033941316	5.874436893	5.215555979	5.772366398	7.623159883	6.513102091	7.493068171	7.888387106	6.095886742	7.221231944	7.180017559	5.7092281	6.780292035	8.092518917	7.982645933	5.293598772	8.03804966	7.841325598	7.272341632	6.440191845	6.981108618	7.013393012	6.933789106	7.491285342	7.529145211	7.471596723	6.495587082	8.076635831	7.118742302	6.806834527	6.447298475	7.016685745
NOL8	6.093254	7.123095	7.120712	6.480007	7.235903	5.574957	6.122688	5.297579	4.811913	5.785712	4.806752	6.136183	5.445399	8.928236	7.67139	8.107965	8.467812	7.73997	7.753422	7.288356	6.87493	8.784929	7.788465	7.60576	6.893401	8.652514	8.519158	8.367785	7.767089	7.432117	8.167745	7.218383	8.046511	7.553843	7.934526	8.554285	7.710642	7.120897	7.862275	7.492689	9.266352
RPL29	5.887362122	5.443279467	5.408675109	5.480200809	5.351135897	5.007814136	4.836876714	4.460166174	4.448143693	4.514719941	5.034924648	4.647331239	4.798501139	6.659848655	7.264654909	7.296092132	8.593083382	6.290303742	7.146235999	7.72469186	6.126189553	7.504933061	6.918488422	6.961253712	6.051780084	7.065913768	8.341000237	6.326574636	6.445645886	6.968163509	6.157412981	7.048023354	7.411877607	7.051405265	6.653897287	5.705830135	7.641803414	6.545004576	6.968935491	7.934899126	7.589380803
VPS26A	6.287584355	5.393482771	5.06740164	5.535137124	6.916744397	5.319668045	4.919690028	7.30323479	8.195074382	8.213797808	7.458710833	7.096770155	6.717908241	7.128820945	6.784853132	8.039440765	7.601796621	7.361273993	7.17234802	8.148162474	6.480190698	7.458825002	6.202261745	8.000693261	6.309811067	8.302983545	8.636087821	7.870526486	6.906470689	7.630895954	7.342207771	8.369898244	8.196573522	7.994007125	7.89830436	6.405510394	8.128172577	8.756208939	6.550497399	7.987784162	8.048270137
STAG2	6.171613575	4.949183787	5.052891178	5.759475985	5.689201165	5.040914339	5.020020258	6.996114306	6.385808056	7.148090275	6.879466487	5.747366308	5.135685453	7.825389966	7.191494569	7.741072779	7.713523092	7.404399422	7.913374267	8.17480473	7.348282766	8.773286845	7.455608899	8.811617425	6.982593822	9.426920053	9.435127205	8.529034314	7.502906912	8.140965376	8.137283183	9.356258795	8.825105684	8.149578914	7.988959776	7.579062548	8.94845228	9.285504926	7.513243486	7.088630354	8.451380735
ANXA3	3.256268256	3.718399144	3.608119827	3.897455722	3.287288498	3.723153909	3.758433646	4.416284189	4.545529198	4.186776023	3.4167594	3.947806437	3.479202711	5.182190798	4.691222948	5.064320069	5.969742006	4.224700299	4.677074754	6.915075643	4.229144661	5.691318343	5.293242231	6.457921336	3.264666878	5.990905883	6.147879554	5.07517185	4.346815198	5.126361308	5.126361308	6.223691939	5.724849536	5.012232692	6.60931956	4.998598398	6.377727061	4.95757924	3.727502974	6.019760003	5.60451663
RPL35	7.095083243	5.893782952	5.111562542	6.922843548	5.477616484	4.871356654	3.391801124	4.014582696	4.803805393	3.796177026	4.037853679	3.843189988	3.881061175	7.996568059	8.042903763	8.409566919	10.17909658	7.743866738	8.557926394	9.433565889	7.212296727	8.977043372	8.633922518	8.73966039	7.427835143	8.986544006	9.402374243	7.721297739	8.185031221	7.878174016	7.207339918	7.885184453	8.483044366	8.784502469	8.706670227	7.151437905	8.783890293	7.985070855	8.556628415	9.516782639	9.686005465
IMPDH2	6.917360478	7.105766172	6.565071919	7.023753573	7.022350005	6.278694233	5.476226395	5.412408047	4.671075979	5.937831356	5.471511846	5.203381467	5.031089502	7.520067094	7.41275352	7.958833798	7.721986341	6.807293472	7.456004083	7.52598126	7.26627609	8.112237223	6.487138472	8.150396589	6.844206257	7.342209402	7.986752323	6.933239447	7.541272343	7.076914096	7.113400477	7.830761019	7.756027494	7.164775613	7.01892967	6.852777616	7.775158065	7.953399976	7.690747709	9.756937834	8.50172166
INTS6	4.227361	6.4085	7.541877	4.406774	5.167485	5.464241	5.214747	5.487171	7.042878	7.580483	6.064485	4.864953	4.993316	7.739094	7.179868	6.894596	7.850874	6.580288	7.732119	10.05429	5.001466	7.313149	7.695583	7.554119	6.260311	7.798599	8.178918	6.28875	6.873674	6.53859	7.331093	8.120718	8.231783	6.962414	7.923379	7.057049	8.311735	8.270027	4.996885	6.657894	6.842089
CLTA	7.05728	6.416014	5.499	5.536606	6.24817	4.844759	5.545511	4.800614	6.209905	6.340799	7.390741	5.999649	6.257491	9.635582	7.839449	8.299174	8.872698	6.416625	7.59095	8.234414	6.134925	7.686983	7.064977	8.489481	6.333268	8.50873	8.143201	7.867243	6.706558	7.526367	7.063495	7.356912	8.08105	7.881966	9.32755	7.461316	8.563956	9.324721	6.54781	9.342279	9.123931
PHF20	4.550184022	4.271092392	4.562366609	5.542460468	5.349070195	4.267841138	4.468701805	4.590629351	4.095695262	5.09306436	4.181534552	4.258138503	4.218168469	7.546369296	5.75958775	6.291270714	7.257914935	6.478895958	7.729872019	6.957094586	5.409986657	6.867889052	6.658804509	7.349016768	6.086688503	7.547208464	7.733732435	6.214355291	6.215542213	7.414931126	7.151459856	7.630539263	6.588705089	6.590438683	7.325807716	7.320723367	6.992426152	7.554499818	6.915117552	6.25538656	6.604840897
KPNA2	7.831015507	8.014134292	7.465327537	7.188745451	8.831283115	6.107789357	4.375793022	6.40027788	7.795160825	7.195562864	7.407039985	7.376566081	7.492537662	8.528284538	8.565555946	10.35342323	9.332033818	7.488762524	9.781051426	9.992703813	5.924559939	10.22875705	9.402623052	10.2685225	8.164949511	9.079565706	9.814896504	9.070085587	8.306538814	9.390900699	8.005448173	9.02578093	9.875671457	9.625876631	10.38949269	8.38123575	9.061497718	10.35236558	9.123059329	8.752180631	10.1636888
RPS23	11.93907398	11.53736371	10.94867472	12.43803395	12.49912435	10.92250386	7.882131867	8.917230428	9.450805503	9.408336302	10.0125756	8.831156854	9.052965793	13.24739795	12.04195895	13.12447504	13.85291123	12.74091276	12.87715259	13.41894382	12.55336726	13.14285001	12.22065078	13.5003524	12.12788707	13.61227617	13.22661158	13.03138489	12.573412	12.51881782	12.11791912	13.2352245	13.39780538	13.51743389	12.99790723	10.55478326	13.45960586	13.17544233	13.1259157	13.69466171	13.71413156
LYPLA1	5.764609947	4.432975955	5.058325568	5.165159881	5.585229849	4.077606066	4.149100167	5.350606321	5.658602175	6.048181883	5.542219681	5.138270899	4.242062389	7.544238739	6.347007287	7.20825323	8.344381938	6.648350057	8.126920969	9.363353058	6.188800743	8.599430991	8.311191807	8.187195298	6.595415908	8.481446677	7.858084588	8.645171403	6.119014964	6.937523408	7.647665241	8.252577439	7.554770806	8.95493236	8.930214181	5.170300402	7.827289753	6.396124526	7.505125477	7.154775055	7.817184868
GSS	8.89276486	9.544595686	7.825691347	9.703478947	9.674321612	7.339912155	5.362951469	7.38367069	8.726804064	8.171112671	7.33678628	7.768846691	7.259820684	9.853107162	9.104753591	9.049734457	8.870755595	9.004875061	10.04597011	9.326094714	8.449637568	9.248672051	10.10728431	9.491377525	9.326303744	8.975010711	9.400613152	9.433881542	9.4189397	9.40298003	9.851791587	9.448273203	9.481942684	8.764740812	8.448915603	9.926576549	9.329144167	9.444858407	10.0178811	9.329871877	9.074828201
ACBD3	7.823315629	5.280868701	5.704774694	6.879268794	6.495577555	5.089512691	5.608452639	6.300265833	7.372134586	7.605519227	7.092641868	6.097452473	6.222124929	7.679970255	6.584523435	8.050661311	8.739603393	7.750775911	6.832105984	8.253735488	6.483921529	7.619348552	7.78027807	7.672229154	7.08329171	8.598531827	8.340536526	7.87556762	8.037307156	7.629636	8.4411516	8.601173098	8.722977647	7.06781558	8.231888676	6.901017034	8.727452808	8.416723036	7.132494557	8.169611924	8.211648295
PTPN11	6.655782458	5.509502695	5.616928767	5.299607844	6.427129679	6.581328724	5.027352392	5.706314658	5.529389822	6.421661037	6.08371778	5.117671555	5.494831555	7.907457759	5.736493526	8.121237407	8.027617678	6.970843928	7.187793111	8.76051315	5.619059018	8.147453542	7.724060123	8.258474255	6.512363981	8.482088601	8.009043425	7.403433701	7.15822968	6.992090581	7.241927048	6.687596263	7.150022619	7.91763361	8.768836126	6.921370689	7.317544083	8.209570764	7.167403479	7.7205852	8.177365087
KPNA3	4.628785	5.025366	5.104256	4.928076	5.800443	4.996855	5.286321	5.729161	5.155673	5.667165	5.60937	4.432989	5.674534	7.694332	6.436605	6.661743	7.973075	6.076609	8.027157	9.035028	5.511968	7.468825	6.432975	7.760566	5.895243	8.679214	8.432448	7.276899	5.064892	6.911348	6.470761	8.745221	7.464062	7.999872	8.221622	7.345367	8.294312	8.338668	4.950921	6.698742	6.439045
CEP350	5.918579642	5.471140362	6.177761003	7.59135477	6.779251782	6.090716006	5.116860666	6.114921216	6.944261347	7.447961546	6.601307778	6.314186384	5.813153857	7.055254326	5.963245434	7.803030803	8.66936402	6.476958001	7.323854424	8.344531515	5.671037504	7.792228746	7.709725017	7.795053292	5.800298338	8.245561058	8.246244878	7.61072552	6.558749617	7.06294474	7.230188431	9.060667909	7.908207045	8.258561286	8.318514558	6.989646932	8.673825724	8.842002884	7.369275609	7.427076562	8.195065187
TRAF5	7.606336703	7.089298014	8.085067915	7.538895166	7.095363815	6.923249122	5.831517174	5.726019665	5.061329158	5.62998968	5.649865707	5.653549124	5.382774956	8.24208176	8.654416681	7.210529334	8.865616872	8.57156793	6.676134819	8.173377413	8.908210236	7.947697725	9.612353301	8.410767798	7.978703399	9.225120777	9.211244241	8.374846754	8.703050369	9.406977493	10.52462229	9.696955503	8.067805193	8.374523757	6.7771819	8.159257841	8.131131688	8.595903127	9.33865191	8.260437711	6.916812836
YARS2	5.844587	5.536443	5.146655	5.07805	5.708204	5.9416	5.366042	4.621256	5.92175	4.984235	5.164849	4.551005	4.571223	6.202318	5.700331	7.246502	6.803427	6.596148	6.593263	6.648831	5.185023	6.477779	6.457042	7.114607	6.007942	7.080937	6.520765	6.018165	6.096828	6.802586	6.633071	6.039387	7.254822	7.802187	6.512048	5.886598	6.228064	6.290515	6.659254	6.408187	7.0742
RSL24D1	5.168516	5.595935	5.159085	4.817163	5.357143	5.354251	5.237525	5.06936	4.827652	4.964884	4.890587	5.109814	5.060546	6.463174	5.534775	6.600097	7.68393	6.41268	5.731269	7.385749	5.067849	6.696181	5.706664	6.744668	5.729411	6.672686	6.83423	5.581059	5.813088	5.872454	6.075477	6.208584	6.970814	6.97882	6.770627	4.724182	7.104932	6.594753	6.360393	6.574435	7.37756
TMEM267	4.221018	4.089408	3.758874	4.061521	4.11014	3.661242	3.883185	3.743	3.690818	3.612002	3.627577	3.903921	3.446716	4.934295	4.146788	4.794187	5.271539	4.728898	4.469008	5.810546	3.511804	4.770631	3.931242	5.612941	4.186645	5.963799	5.928756	6.088774	4.784411	4.370203	4.364935	5.381406	5.0359	5.550434	5.730537	4.218985	6.693928	5.533183	4.643064	4.617651	4.305043
GNAS	5.998326859	5.651347681	5.314193427	6.176614313	5.871996349	5.983330022	4.941862066	4.89117798	5.665296032	5.593316829	6.181930439	5.785886773	5.940207187	6.586462874	7.316022518	7.183104076	6.87842637	6.132839876	7.743030803	7.254200519	6.053247462	7.034840507	7.176928145	8.056574874	7.201001006	7.437262663	6.68679625	6.620865351	6.67729448	6.879712527	8.015048702	6.358068705	6.858803272	6.752129909	7.476167625	8.419048855	8.06050701	8.302090912	5.337321311	7.891603767	6.801299675
DAP3	7.708172822	8.852859928	7.943973353	8.693993086	8.75671793	8.335663968	8.395484353	7.01884503	7.952136721	8.09164743	8.096138291	7.552397506	7.241648938	9.206283664	8.902822866	9.350963107	9.597536888	8.850630983	8.697813257	9.320068448	8.546539553	9.439083806	9.18082293	9.331697597	8.90943742	9.041672799	8.998488566	9.203740974	9.440994698	9.400234821	9.736469348	9.32112546	9.512621864	9.300091574	9.061730644	8.659653559	9.492599002	9.397144854	8.812492008	9.29797581	9.469321111
PHF3	4.508124	4.60608	4.828371	4.766298	4.568929	4.498186	5.22933	5.160867	5.470773	6.101231	5.088635	4.807477	4.952235	6.270699	5.355062	6.274642	6.295092	5.762908	5.482093	6.668469	5.573727	7.495288	6.298184	5.880285	4.433407	6.441387	6.526301	6.518353	4.678107	6.034135	6.041951	6.642853	6.995103	6.100252	5.868805	6.542777	6.555382	6.75053	5.957483	5.920134	6.236283
BCLAF1	5.168944199	5.580634017	4.743862632	4.878880051	6.096280664	4.245404556	4.404868483	5.584161844	6.267669736	5.428977961	5.882836609	4.366830063	4.977774663	9.000914592	6.441851503	8.538214002	8.234168208	7.119322063	7.16754144	8.236828539	6.428992932	8.182332834	6.905377925	8.291619759	5.301596188	9.047799913	8.259227443	7.938270636	7.040712485	7.564685773	7.681590499	8.872311655	8.637280114	7.844017928	7.40373373	8.211477975	7.836924287	8.823103238	6.269481277	7.665692386	8.670193104
DNAJC15	5.507629	5.391137	4.957956	4.968903	6.207373	4.694828	4.046911	5.801951	6.253109	6.753258	6.618762	5.849175	4.963324	8.217549	8.877101	7.855297	8.036406	6.147033	8.650431	8.79783	6.867554	8.987288	8.662771	7.878443	6.674416	9.466303	7.910831	7.777406	7.340525	8.043478	8.292753	7.632056	7.449461	8.353334	8.617553	7.7953	7.435067	8.666225	7.397828	6.92312	6.110599
MDH1	7.592779777	6.891005224	6.372782439	6.949917595	7.251030623	6.085733993	6.078462027	6.601989295	7.643912523	7.102515099	6.649607871	6.761062687	6.342747531	7.971121591	6.434393508	8.938265334	8.390768394	7.197196744	7.564348278	9.915698735	6.746551723	8.484454866	8.724889396	9.347673672	6.401221635	8.678904351	8.611697011	8.083088943	6.963627831	7.571043327	7.797015336	9.06348481	9.058188023	9.103773956	9.293147725	6.82760843	9.073039158	9.06302514	7.657470356	8.32345988	8.857453566
MTRR	7.59097247	6.766236853	5.735182396	6.60972892	7.0961134	6.454079622	5.195841094	5.53409999	6.299187876	6.432492282	5.694559342	5.93905237	5.388966555	7.674020256	6.397211943	7.618609559	7.541102826	5.975531059	7.651638392	8.093900641	7.142227354	8.178554494	7.418988391	8.294822749	6.526445907	8.219988084	7.935533204	8.28264364	7.115105538	7.263546094	7.457463907	7.645086028	8.118946295	8.077748027	8.653135819	7.099250874	8.728204903	8.38979079	7.668441098	7.596705286	7.950709149
